# Supplementary material for: Amino Compound-Synthesized Gold Nanoparticles for SARS-CoV-2 Antigen Delivery
Source: Pharmaceutics. 2025 Sep 17;17(9):1211. doi: 10.3390/pharmaceutics17091211 (PMC12473889; doi:10.3390/pharmaceutics17091211)
Supplement: Supplementary file 1 [file pharmaceutics-17-01211-s001.zip]

Archive with 1 entries (1 files):
- pharmaceutics-3845945-supplementary.pdf
